# Supplementary material for: Breast Cancer Screening Awareness, Knowledge, and Practice among Arab Women in the United Arab Emirates: A Cross-Sectional Survey
Source: PLoS One. 2014 Sep 29;9(9):e105783. doi: 10.1371/journal.pone.0105783 (PMC4179300; doi:10.1371/journal.pone.0105783)
Supplement: Data S1 — (XLSX) [file pone.0105783.s001.xlsx]

## Sheet: Cross sectional data23.09.2013
Agedate	Nationality	MaritalStatus	Ageatmenarche	FamilyHistory	Exercise	HeardofBC	HowheardofBC	OnlywomengetBC	BCiscontagious	BCiscommon	Breastfeedingisprotective	Lumpinterpretation	Riskfactors	signs	BSE	CBE	mammo01	screening	WhentogoforMamo	BreastHealthcounsiling	knowledge	knwcat	lumpinterpretcat	Lump_inter01	Ageyrs	agecat12	Educationcat	school	University	exercisesometimes	exercisenever	single	divorced	widow	Maritalcat
1972	1	2	12	2	2	1	4&5	2	2	1	1	3	2	5	1	1	1	1	#NULL!	1	11	3	2	1	41	1	2	1	0	1	0	0	0	0	1
1965	1	2	10	2	2	1	3,4&5	2	2	3	2	3	2	5	1	1	1	1	#NULL!	1	11	3	2	1	48	1	2	1	0	1	0	0	0	0	1
1958	1	2	12	2	2	1	1&4	2	2	2	2	3	1	2	1	1	1	1	3	1	7	2	2	1	55	2	2	1	0	1	0	0	0	0	1
1954	1	2	13	2	2	1	1&4	2	2	2	2	3	1	1	1	1	1	1	3	1	6	2	2	1	59	2	2	1	0	1	0	0	0	0	1
1971	1	2	12	2	2	1	1	2	2	1	2	1	1	2	1	1	1	1	4	2	7	2	1	0	42	1	2	1	0	1	0	0	0	0	1
1969	1	2	12	2	2	1	1&4	1	3	1	3	1	4	1	2	2	0	0	4	2	6	2	1	0	44	1	2	1	0	1	0	0	0	0	1
1971	1	2	14	1	2	1	2&4	1	2	1	3	3	2	5	2	1	0	1	1	1	9	3	2	1	42	1	2	1	0	1	0	0	0	0	1
1968	1	2	15	1	1	1	2,4&5	2	2	1	2	2	3	4	1	1	1	1	3	1	12	3	1	0	45	1	2	1	0	0	0	0	0	0	1
1972	1	1	13	2	2	1	5	3	3	3	3	3	2	1	2	2	0	0	4	2	3	2	2	1	41	1	2	1	0	1	0	1	0	0	0
1968	1	3	12	2	2	1	2,4&5	2	2	1	2	3	4	3	1	1	0	1	4	2	11	3	2	1	45	1	2	1	0	1	0	0	1	0	0
1963	1	4	12	2	2	1	4&5	1	2	2	2	3	1	1	2	2	0	0	4	2	4	1	2	1	50	2	2	1	0	1	0	0	0	1	0
1971	1	2	12	2	2	1	3,4&5	1	3	1	3	1	1	1	1	1	1	1	3	1	4	1	1	0	42	1	2	1	0	1	0	0	0	0	1
1972	1	2	13	2	2	1	1,2,3,4&5	1	2	3	3	3	1	2	1	1	1	1	3	1	5	2	2	1	41	1	3	0	1	1	0	0	0	0	1
1972	1	1	12	2	2	1	4	3	3	3	3	3	1	1	2	2	0	0	1	2	2	1	2	1	41	1	3	0	1	1	0	1	0	0	0
1968	1	2	14	2	2	1	1,2,3,4&5	2	2	3	2	3	2	5	1	1	1	1	#NULL!	1	11	3	2	1	45	1	2	1	0	1	0	0	0	0	1
1972	1	1	15	2	1	1	5	3	3	3	3	2	1	1	2	2	0	0	4	2	2	1	1	0	41	1	2	1	0	0	0	1	0	0	0
1963	1	2	14	2	2	1	2	3	2	3	1	3	0	2	1	2	1	1	4	1	3	2	2	1	50	2	1	0	0	1	0	0	0	0	1
1972	1	2	12	2	2	1	3,4&5	2	2	3	2	1	2	2	2	2	0	0	4	2	7	2	1	0	41	1	3	0	1	1	0	0	0	0	1
1972	1	2	12	2	2	1	3,4&5	2	2	3	2	2	2	4	1	1	1	1	3	1	10	3	1	0	41	1	3	0	1	1	0	0	0	0	1
1968	1	2	12	2	2	1	4&5	3	3	3	3	3	2	4	1	2	0	0	1	1	6	2	2	1	45	1	2	1	0	1	0	0	0	0	1
1972	1	2	13	2	2	1	4&5	1	2	3	3	2	4	5	1	1	1	1	3	2	11	3	1	0	41	1	3	0	1	1	0	0	0	0	1
1959	1	2	13	1	2	1	4&5	1	2	1	1	2	3	5	1	1	1	1	3	1	11	3	1	0	54	2	1	0	0	1	0	0	0	0	1
1965	1	4	14	2	2	1	1	1	2	1	3	3	1	1	1	1	1	1	1	1	4	1	2	1	48	1	1	0	0	1	0	0	0	1	0
1965	1	2	12	2	1	2		3	3	3	1	3	1	1	2	2	1	1	3	2	3	2	2	1	48	1	1	0	0	0	0	0	0	0	1
1945	1	2	13	2	2	1	2	2	2	1	1	3	1	3	1	1	1	1	3	1	8	2	2	1	68	2	1	0	0	1	0	0	0	0	1
1954	1	2	14	2	3	1	4	2	2	1	1	3	1	3	2	1	1	1	3	2	8	2	2	1	59	2	1	0	0	0	1	0	0	0	1
1954	1	2	13	2	2	1	2	3	1	1	2	3	1	1	2	1	0	1	4	1	4	1	2	1	59	2	1	0	0	1	0	0	0	0	1
1965	1	2	15	2	3	1	2&4	1	2	1	2	3	4	1	2	2	1	1	2	1	8	2	2	1	48	1	1	0	0	0	1	0	0	0	1
1965	1	3	16	2	3	1	2&4	1	2	1	2	3	1	1	1	1	1	1	3	1	6	2	2	1	48	1	1	0	0	0	1	0	1	0	0
1964	1	2	15	2	3	1	2&4	2	3	1	3	3	1	1	1	1	1	1	4	2	4	1	2	1	49	1	1	0	0	0	1	0	0	0	1
1971	1	2	12	2	2	1	4	3	2	1	1	3	1	2	2	1	0	1	4	2	5	2	2	1	42	1	2	1	0	1	0	0	0	0	1
1971	1	2	11	2	2	1	4	1	2	1	3	3	5	5	1	1	1	1	3	1	13	4	2	1	42	1	3	0	1	1	0	0	0	0	1
1948	1	2	11	2	1	1	5	2	2	2	3	2	1	2	2	2	0	0	4	2	5	2	1	0	65	2	2	1	0	0	0	0	0	0	1
1965	1	2	15	2	2	1	1,2,3,4,5	1	2	2	3	3	3	2	1	1	1	1	3	1	7	2	2	1	48	1	3	0	1	1	0	0	0	0	1
1966	1	2	13	2	2	1	1,4,5	1	2	3	3	3	2	4	1	1	0	1	1	1	7	2	2	1	47	1	2	1	0	1	0	0	0	0	1
1969	1	2	12	2	2	1	2,3,4,5	1	2	1	1	3	2	4	1	1	1	1	3	1	9	3	2	1	44	1	3	0	1	1	0	0	0	0	1
1971	1	2	14	2	2	1	4	2	2	1	1	3	1	2	1	1	0	1	3	2	7	2	2	1	42	1	2	1	0	1	0	0	0	0	1
1971	1	2	13	2	2	1	2,4,5	2	2	3	1	2	1	3	1	1	1	1	3	1	7	2	1	0	42	1	3	0	1	1	0	0	0	0	1
1970	1	2	12	2	2	1	1,4,5	2	2	1	2	3	1	5	1	1	0	1	4	2	10	3	2	1	43	1	2	1	0	1	0	0	0	0	1
1969	1	2	15	2	2	1	4,5	3	3	1	3	1	2	2	1	1	1	1	1	1	5	2	1	0	44	1	2	1	0	1	0	0	0	0	1
1960	1	2	13	2	3	1	4	1	2	3	3	2	3	3	2	2	1	1	3	2	8	2	1	0	53	2	2	1	0	0	1	0	0	0	1
1970	1	2	11	2	2	1	3,4,5	2	3	1	2	2	2	3	1	1	1	1	2	2	8	2	1	0	43	1	2	1	0	1	0	0	0	0	1
1963	1	2	12	2	2	1	2,4	3	2	1	3	3	2	5	1	1	1	1	4	2	9	3	2	1	50	2	3	0	1	1	0	0	0	0	1
1966	1	2	13	2	2	1	2	2	2	1	2	3	1	5	1	1	1	1	3	1	11	3	2	1	47	1	3	0	1	1	0	0	0	0	1
1972	1	2	12	1	2	1	2,3,4,5	2	2	1	2	2	2	4	1	1	1	1	3	1	11	3	1	0	41	1	3	0	1	1	0	0	0	0	1
1967	1	2	12	2	2	1	1,2,3,4,5	2	2	1	2	3	1	5	1	1	1	1	3	1	11	3	2	1	46	1	2	1	0	1	0	0	0	0	1
1968	1	2	15	2	2	1	1,2	2	2	3	2	3	1	3	1	1	1	1	3	1	8	2	2	1	45	1	2	1	0	1	0	0	0	0	1
1971	1	2	14	2	1	1	3,4,5	3	3	2	1	3	1	5	2	2	0	0	1	2	6	2	2	1	42	1	3	0	1	0	0	0	0	0	1
1971	1	2	12	2	2	1	1,2,3,4,5	2	3	3	3	3	1	3	2	2	0	0	4	2	5	2	2	1	42	1	3	0	1	1	0	0	0	0	1
1971	1	2	13	1	2	1	1,2,3,4,5	2	3	1	3	3	1	5	2	1	0	1	2	1	9	3	2	1	42	1	3	0	1	1	0	0	0	0	1
1972	1	2	13	2	2	1	2,4,5	3	2	1	2	3	3	4	1	1	1	1	3	1	11	3	2	1	41	1	3	0	1	1	0	0	0	0	1
1964	1	2	13	2	3	1	4,5	2	2	1	1	2	1	1	2	2	0	0	2	1	5	2	1	0	49	1	2	1	0	0	1	0	0	0	1
1970	1	2	12	2	1	1	1,3,4,5	1	2	1	2	3	5	4	1	1	1	1	3	1	13	4	2	1	43	1	3	0	1	0	0	0	0	0	1
1968	1	2	11	1	2	1	1	1	2	3	2	3	1	1	2	2	0	0	3	1	5	2	2	1	45	1	2	1	0	1	0	0	0	0	1
1964	1	4	12	2	2	1	1,2,3,4,5	2	2	1	1	3	1	5	1	1	1	1	3	1	10	3	2	1	49	1	2	1	0	1	0	0	0	1	0
1971	1	1	14	2	2	1	5	3	3	3	1	3	1	4	2	2	0	0	4	2	5	2	2	1	42	1	3	0	1	1	0	1	0	0	0
1969	1	1	15	2	2	1	4	1	3	1	3	1	2	1	1	2	1	1	3	2	5	2	1	0	44	1	2	1	0	1	0	1	0	0	0
1965	1	2	13	2	2	1	4,5	1	2	2	2	1	2	1	1	1	1	1	3	2	6	2	1	0	48	1	2	1	0	1	0	0	0	0	1
1962	1	2	12	2	2	1	3	1	2	3	1	3	2	1	1	1	1	1	3	1	5	2	2	1	51	2	2	1	0	1	0	0	0	0	1
1961	1	2	13	3	1	1	4	1	2	1	2	3	1	1	2	2	0	0	3	1	6	2	2	1	52	2	2	1	0	0	0	0	0	0	1
1958	1	2	11	1	1	1	4	1	2	1	1	1	2	1	1	1	1	1	3	1	6	2	1	0	55	2	2	1	0	0	0	0	0	0	1
1964	1	2	14	2	1	1	1	1	3	1	3	3	2	1	1	1	1	1	3	1	5	2	2	1	49	1	2	1	0	0	0	0	0	0	1
1968	1	2	13	2	2	1	1,2,3,4,5,6	3	3	1	3	3	1	1	2	1	1	1	2	1	3	2	2	1	45	1	2	1	0	1	0	0	0	0	1
1959	1	2	15	2	2	1	1,3,4,5	2	2	1	2	2	2	3	2	1	0	1	1	1	9	3	1	0	54	2	2	1	0	1	0	0	0	0	1
1964	1	2	12	2	2	1	1,2,4,5	1	2	1	1	3	4	3	1	1	1	1	3	1	10	3	2	1	49	1	2	1	0	1	0	0	0	0	1
1972	1	2	15	2	2	1	2,4,5	3	3	2	3	3	1	2	1	2	0	0	3	1	4	1	2	1	41	1	3	0	1	1	0	0	0	0	1
1968	1	2	14	2	3	1	2,4	3	3	1	2	3	2	3	2	2	0	0	3	1	8	2	2	1	45	1	2	1	0	0	1	0	0	0	1
1971	1	2	14	2	2	1	2,4	1	2	3	3	3	1	5	2	2	0	0	3	2	8	2	2	1	42	1	2	1	0	1	0	0	0	0	1
1966	1	2	11	1	2	1	2	1	2	3	1	3	2	2	2	2	0	0	3	1	6	2	2	1	47	1	3	0	1	1	0	0	0	0	1
1971	1	1	11	2	2	1	4	3	3	3	1	2	1	1	2	2	0	0	1	1	2	1	1	0	42	1	2	1	0	1	0	1	0	0	0
1967	1	3	15	2	2	1	2,4,5	3	2	3	1	3	2	3	1	1	0	1	4	2	6	2	2	1	46	1	2	1	0	1	0	0	1	0	0
1971	1	2	14	2	1	1	5	2	3	3	2	1	1	1	2	1	1	1	3	2	5	2	1	0	42	1	2	1	0	0	0	0	0	0	1
1968	1	2	12	2	1	1	4	1	2	3	1	3	2	1	2	2	0	0	2	1	4	1	2	1	45	1	2	1	0	0	0	0	0	0	1
1972	1	2	14	1	2	1	2	1	2	1	1	2	1	1	2	2	0	0	3	1	5	2	1	0	41	1	2	1	0	1	0	0	0	0	1
1971	1	2	14	2	2	1	4,5	3	2	3	1	3	2	1	1	1	1	1	3	2	5	2	2	1	42	1	2	1	0	1	0	0	0	0	1
1968	1	2	13	2	2	1	4	1	2	1	3	3	4	5	2	2	0	0	1	2	11	3	2	1	45	1	3	0	1	1	0	0	0	0	1
1968	1	2	14	1	2	1	1,2,3,4,5	1	2	1	2	3	1	5	2	2	0	0	1	2	10	3	2	1	45	1	3	0	1	1	0	0	0	0	1
1969	1	2	13	2	2	1	4,5	1	2	1	3	1	1	2	1	2	0	0	3	1	6	2	1	0	44	1	3	0	1	1	0	0	0	0	1
1969	1	2	11	2	2	1	2,4,5	1	2	1	2	3	3	3	1	1	1	1	3	1	10	3	2	1	44	1	3	0	1	1	0	0	0	0	1
1971	1	2	15	2	2	1	1,2,3,4,5	3	2	1	2	3	2	4	2	2	0	0	3	1	10	3	2	1	42	1	2	1	0	1	0	0	0	0	1
1971	1	2	14	2	2	1	3,4,5	3	2	3	1	2	1	2	2	2	1	1	1	2	4	1	1	0	42	1	2	1	0	1	0	0	0	0	1
1972	1	2	15	2	2	1	2,4,5	1	3	3	1	1	2	1	1	1	0	1	2	1	3	2	1	0	41	1	3	0	1	1	0	0	0	0	1
1971	1	1	13	2	2	1	2	3	3	1	2	2	1	1	2	2	0	0	1	1	4	1	1	0	42	1	2	1	0	1	0	1	0	0	0
1964	1	2	12	2	2	1	2	3	2	3	2	3	2	1	1	2	1	1	4	1	5	2	2	1	49	1	2	1	0	1	0	0	0	0	1
1972	1	2	12	2	2	1	1,2,3,4,5	1	2	3	1	3	3	4	2	2	0	0	3	1	9	3	2	1	41	1	2	1	0	1	0	0	0	0	1
1968	1	2	16	2	1	1	4	1	2	3	3	1	1	1	2	2	0	0	3	1	4	1	1	0	45	1	2	1	0	0	0	0	0	0	1
1965	1	2	15	2	1	1	5	1	2	3	2	3	1	5	1	1	1	1	3	1	9	3	2	1	48	1	2	1	0	0	0	0	0	0	1
1964	1	2	11	2	2	1	2	2	2	3	2	2	1	2	2	2	0	0	1	1	6	2	1	0	49	1	2	1	0	1	0	0	0	0	1
1971	1	3	15	2	2	1	4	1	3	1	1	3	2	1	2	1	0	1	2	2	4	1	2	1	42	1	2	1	0	1	0	0	1	0	0
1972	1	2	14	2	2	1	1,2,4,5	2	2	1	3	3	3	4	2	1	0	1	3	2	11	3	2	1	41	1	3	0	1	1	0	0	0	0	1
1970	1	2	11	2	3	1	2	3	2	3	3	2	1	2	2	2	0	0	1	2	4	1	1	0	43	1	2	1	0	0	1	0	0	0	1
1972	1	2	12	2	2	1	3,4,5	2	2	1	2	3	4	5	2	2	0	0	3	1	14	4	2	1	41	1	3	0	1	1	0	0	0	0	1
1971	1	2	11	2	2	1	2,4,5	2	2	1	3	3	2	4	1	1	0	1	3	1	10	3	2	1	42	1	3	0	1	1	0	0	0	0	1
1965	1	1	13	2	2	1	4	3	2	2	3	3	1	1	2	2	0	0	4	2	3	2	2	1	48	1	2	1	0	1	0	1	0	0	0
1966	1	2	16	2	2	1	4	2	2	1	2	2	2	3	2	2	0	0	2	1	9	3	1	0	47	1	2	1	0	1	0	0	0	0	1
1970	1	2	14	2	2	1	4	3	3	3	3	3	3	3	1	1	1	1	2	1	6	2	2	1	43	1	2	1	0	1	0	0	0	0	1
1973	1	2	14	2	2	1	4,5	3	2	1	2	3	3	4	1	2	0	0	2	2	10	3	2	1	40	1	3	0	1	1	0	0	0	0	1
1965	1	2	15	2	2	1	2,4,5	3	2	2	3	3	2	2	2	1	1	1	3	1	6	2	2	1	48	1	2	1	0	1	0	0	0	0	1
1966	1	1	12	2	2	1	1,3,4,5	1	2	1	3	3	2	5	1	2	0	0	4	2	9	3	2	1	47	1	3	0	1	1	0	1	0	0	0
1970	1	2	11	2	2	1	4	3	2	1	2	2	2	1	1	1	1	1	3	1	7	2	1	0	43	1	2	1	0	1	0	0	0	0	1
1968	1	1	11	2	2	1	2	3	3	1	3	3	4	3	1	2	1	1	2	1	8	2	2	1	45	1	2	1	0	1	0	1	0	0	0
1964	1	2	16	2	1	1	2.3.4.5	2	2	3	1	3	3	4	2	2	1	1	3	2	10	3	2	1	49	1	3	0	1	0	0	0	0	0	1
1964	1	2	15	2	2	1	4,5	3	2	1	1	2	2	2	2	2	0	0	2	2	7	2	1	0	49	1	3	0	1	1	0	0	0	0	1
1961	1	2	13	1	2	1	1,3,4,5	1	2	1	2	3	1	1	2	1	0	1	3	1	4	1	2	1	52	2	2	1	0	1	0	0	0	0	1
1972	1	2	16	2	2	1	1,2,3,4,5	2	2	3	2	3	3	4	2	2	0	0	4	2	10	3	2	1	41	1	2	1	0	1	0	0	0	0	1
1971	1	2	11	2	1	1	2,4,5	1	2	1	3	3	6	5	2	2	0	0	1	1	13	4	2	1	42	1	3	0	1	0	0	0	0	0	1
1964	1	2	14	2	1	1	1,2,5	2	2	3	2	3	1	2	2	2	0	0	1	2	6	2	2	1	49	1	3	0	1	0	0	0	0	0	1
1967	2	2	16	2	1	1	4&5	3	2	3	2	2	3	3	2	2	0	0	4	2	8	2	1	0	46	1	3	0	1	0	0	0	0	0	1
1972	2	2	13	2	1	1	2&4	1	2	1	2	3	2	3	1	1	0	1	3	1	9	3	2	1	41	1	3	0	1	0	0	0	0	0	1
1960	2	2	16	2	2	1	1	2	2	3	1	3	4	4	1	1	1	1	#NULL!	1	11	3	2	1	53	2	2	1	0	1	0	0	0	0	1
1965	2	2	13	2	2	1	1,3,4&5	2	2	2	2	3	5	3	1	2	0	0	3	2	12	3	2	1	48	1	3	0	1	1	0	0	0	0	1
1968	2	2	14	2	2	1	1	1	2	3	3	3	1	3	2	2	0	0	3	2	6	2	2	1	45	1	3	0	1	1	0	0	0	0	1
1969	2	2	14	2	1	1	1	2	2	1	2	3	4	5	2	2	1	1	3	2	14	4	2	1	44	1	2	1	0	0	0	0	0	0	1
1970	2	2	14	2	2	1	4	2	3	3	3	3	1	1	1	2	0	0	1	2	3	2	2	1	43	1	2	1	0	1	0	0	0	0	1
1962	2	2	14	2	2	1	1	3	2	3	1	2	1	2	1	2	0	0	4	2	4	1	1	0	51	2	3	0	1	1	0	0	0	0	1
1953	2	2	12	2	2	1	1,2,4&5	1	2	3	2	3	1	5	1	1	1	1	3	1	9	3	2	1	60	2	3	0	1	1	0	0	0	0	1
1958	2	2	13	2	2	1	1,4&5	1	2	3	2	3	1	4	1	1	1	1	3	1	8	2	2	1	55	2	3	0	1	1	0	0	0	0	1
1964	2	2	16	2	2	1	2&4	2	2	3	1	3	2	5	1	1	1	1	#NULL!	1	11	3	2	1	49	1	2	1	0	1	0	0	0	0	1
1965	2	2	14	2	2	1	1&2	1	2	1	2	3	2	5	1	1	1	1	#NULL!	1	12	3	2	1	48	1	2	1	0	1	0	0	0	0	1
1970	2	2	13	2	2	1	4	1	2	3	1	3	1	1	2	2	0	0	1	2	3	2	2	1	43	1	3	0	1	1	0	0	0	0	1
1959	2	2	11	2	2	1	4	2	3	3	3	2	1	2	2	1	1	1	1	2	4	1	1	0	54	2	2	1	0	1	0	0	0	0	1
1972	2	2	12	2	2	1	1,2,3,4&5	2	2	3	2	3	3	5	1	1	1	1	1	1	11	3	2	1	41	1	3	0	1	1	0	0	0	0	1
1960	2	2	16	2	1	1	1	2	2	1	1	3	4	5	2	2	0	0	#NULL!	2	12	3	2	1	53	2	2	1	0	0	0	0	0	0	1
1966	2	2	13	1	2	1	1&2	2	2	1	2	3	4	5	1	1	1	1	#NULL!	1	14	4	2	1	47	1	3	0	1	1	0	0	0	0	1
1965	2	2	13	1	2	1	1&2	1	2	1	1	2	1	1	2	2	0	0	3	2	5	2	1	0	48	1	2	1	0	1	0	0	0	0	1
1968	2	2	16	2	2	1	4&5	1	2	1	2	2	2	1	1	1	1	1	3	1	7	2	1	0	45	1	1	0	0	1	0	0	0	0	1
1971	2	2	15	2	2	1	4&5	1	2	1	1	3	2	4	1	1	1	1	3	2	9	3	2	1	42	1	3	0	1	1	0	0	0	0	1
1972	2	2	12	2	1	1	2&4	2	1	3	1	1	1	1	2	2	0	0	1	2	3	2	1	0	41	1	1	0	0	0	0	0	0	0	1
1957	2	2	13	2	2	1	4	2	1	3	2	3	2	4	2	2	0	0	1	2	8	2	2	1	56	2	2	1	0	1	0	0	0	0	1
1967	2	2	14	2	2	1	1,3,4&5	2	2	1	2	3	1	5	1	1	1	1	#NULL!	2	11	3	2	1	46	1	3	0	1	1	0	0	0	0	1
1969	2	2	14	2	1	1	2	2	2	3	2	3	1	2	2	2	0	0	2	1	6	2	2	1	44	1	3	0	1	0	0	0	0	0	1
1951	2	4	14	2	2	1	4	3	3	1	3	2	1	1	1	1	1	1	3	1	4	1	1	0	62	2	2	1	0	1	0	0	0	1	0
1954	2	2	17	2	2	1	1&4	2	3	1	1	3	1	2	1	1	1	1	3	2	6	2	2	1	59	2	1	0	0	1	0	0	0	0	1
1962	2	2	12	2	2	1	4&5	1	2	3	1	1	1	1	1	1	1	1	#NULL!	1	4	1	1	0	51	2	2	1	0	1	0	0	0	0	1
1971	2	2	12	1	2	1	1	1	2	1	2	1	1	1	2	2	0	0	3	2	6	2	1	0	42	1	2	1	0	1	0	0	0	0	1
1969	2	2	15	2	2	1	1&4	1	2	3	1	2	2	2	2	2	0	0	2	2	5	2	1	0	44	1	2	1	0	1	0	0	0	0	1
1966	2	2	14	2	2	1	4	2	2	3	2	2	3	2	1	2	0	0	3	2	9	3	1	0	47	1	3	0	1	1	0	0	0	0	1
1964	2	2	14	1	3	1	4	1	2	3	1	2	1	2	2	2	0	0	4	2	4	1	1	0	49	1	2	1	0	0	1	0	0	0	1
1967	2	2	14	2	1	1	1&4	1	2	3	1	3	1	1	2	2	0	0	4	2	3	2	2	1	46	1	3	0	1	0	0	0	0	0	1
1960	2	2	12	2	2	1	4	1	2	3	1	3	1	1	2	1	0	1	1	2	3	2	2	1	53	2	2	1	0	1	0	0	0	0	1
1970	2	2	15	2	1	1	4&5	1	3	3	1	3	1	3	2	2	0	0	1	2	4	1	2	1	43	1	3	0	1	0	0	0	0	0	1
1972	2	2	12	2	1	1	1,2&4	3	2	1	2	3	2	2	1	1	1	1	3	1	8	2	2	1	41	1	3	0	1	0	0	0	0	0	1
1969	2	2	13	2	1	1	4	3	3	3	2	3	1	1	2	2	0	0	2	2	3	2	2	1	44	1	3	0	1	0	0	0	0	0	1
1966	2	2	14	2	2	1	5	1	3	3	1	3	2	1	2	2	0	0	4	2	3	2	2	1	47	1	3	0	1	1	0	0	0	0	1
1971	2	2	12	2	2	1	4	1	2	3	3	3	1	1	2	2	0	0	3	2	4	1	2	1	42	1	3	0	1	1	0	0	0	0	1
1972	2	2	15	1	1	1	1	2	2	3	1	3	2	2	1	1	1	1	3	2	7	2	2	1	41	1	3	0	1	0	0	0	0	0	1
1964	2	3	1	2	1	4	2	2	3	3	3	3	2	1	2	1	1	1	1	2	5	2	2	1	49	1	2	1	0	0	0	0	1	0	0
1972	2	2	13	2	2	1	1,2,4&5	3	2	3	3	2	2	2	1	1	0	1	3	1	6	2	1	0	41	1	3	0	1	1	0	0	0	0	1
1963	2	2	11	2	2	1	1,4,5	2	3	3	2	3	1	5	2	2	0	0	4	2	8	2	2	1	50	2	3	0	1	1	0	0	0	0	1
1972	2	2	12	1	1	1	4	1	2	3	3	2	1	1	2	2	0	0	3	2	4	1	1	0	41	1	3	0	1	0	0	0	0	0	1
1971	2	2	12	2	2	1	1,3,4,5	1	2	1	3	3	4	4	2	2	0	0	2	2	10	3	2	1	42	1	3	0	1	1	0	0	0	0	1
1971	2	2	14	2	2	1	1,5	3	2	3	2	3	1	4	2	2	0	0	3	2	8	2	2	1	42	1	3	0	1	1	0	0	0	0	1
1967	2	2	15	2	2	1	1,4	2	2	3	2	3	3	3	1	1	1	1	3	1	10	3	2	1	46	1	3	0	1	1	0	0	0	0	1
1960	2	2	13	2	2	1	4	2	2	3	2	2	2	1	2	2	0	0	1	2	7	2	1	0	53	2	3	0	1	1	0	0	0	0	1
1969	2	2	12	2	2	1	5	2	2	1	1	3	3	3	1	1	1	1	3	2	10	3	2	1	44	1	3	0	1	1	0	0	0	0	1
1966	2	2	14	2	1	1	4,5	2	2	3	2	1	2	1	1	1	1	1	#NULL!	2	6	2	1	0	47	1	3	0	1	0	0	0	0	0	1
1970	2	2	15	2	2	1	1,2,3,4,5	2	2	1	2	3	3	5	1	2	1	1	3	1	13	4	2	1	43	1	3	0	1	1	0	0	0	0	1
1960	2	2	13	2	1	1	4	1	2	3	3	2	2	1	2	1	0	1	4	2	4	1	1	0	53	2	3	0	1	0	0	0	0	0	1
1971	2	2	17	2	2	1	2,4	1	3	3	3	1	2	4	2	2	0	0	4	2	6	2	1	0	42	1	3	0	1	1	0	0	0	0	1
1969	2	2	15	2	2	1	1,2,3,4,5	2	1	1	2	3	3	4	2	1	1	1	3	1	11	3	2	1	44	1	3	0	1	1	0	0	0	0	1
1966	2	2	12	2	2	1	1,4	1	2	3	3	3	2	4	1	2	0	0	4	2	7	2	2	1	47	1	3	0	1	1	0	0	0	0	1
1963	2	2	13	2	1	1	1	1	2	1	3	2	2	1	2	2	0	0	3	2	6	2	1	0	50	2	2	1	0	0	0	0	0	0	1
1973	2	2	14	2	1	1	3,4,5	1	2	3	3	2	2	1	2	2	0	0	2	2	4	1	1	0	40	1	3	0	1	0	0	0	0	0	1
1973	2	2	16	2	1	1	4,5	2	2	1	3	2	1	1	1	2	0	0	3	1	6	2	1	0	40	1	3	0	1	0	0	0	0	0	1
1968	2	2	11	2	1	1	1,4,5	2	2	3	1	3	2	2	1	1	1	1	3	2	7	2	2	1	45	1	3	0	1	0	0	0	0	0	1
1967	2	2	12	2	2	1	1,3,4,5	2	2	3	1	3	2	1	1	1	1	1	3	2	6	2	2	1	46	1	3	0	1	1	0	0	0	0	1
1964	2	2	12	2	2	1	3,4,5	1	2	3	3	1	2	1	1	1	1	1	1	2	4	1	1	0	49	1	2	1	0	1	0	0	0	0	1
1967	2	2	12	2	2	1	4	1	3	3	2	1	1	1	2	2	0	0	2	2	3	2	1	0	46	1	2	1	0	1	0	0	0	0	1
1965	2	2	19	2	2	1	4,5	1	2	1	2	3	2	1	2	2	0	0	2	2	6	2	2	1	48	1	3	0	1	1	0	0	0	0	1
1971	2	2	12	2	2	1	1,3,5	2	2	1	3	3	2	4	2	2	0	0	2	2	9	3	2	1	42	1	3	0	1	1	0	0	0	0	1
1961	2	2	13	2	2	1	1,2,4,5	1	2	3	2	2	2	2	1	1	1	1	3	1	7	2	1	0	52	2	3	0	1	1	0	0	0	0	1
1967	2	2	11	2	2	1	4	2	2	1	2	2	2	2	1	1	1	1	3	1	9	3	1	0	46	1	2	1	0	1	0	0	0	0	1
1969	2	2	13	2	2	1	2,4,5	2	2	1	1	2	1	2	1	1	0	1	2	2	6	2	1	0	44	1	3	0	1	1	0	0	0	0	1
1963	2	2	14	2	2	1	1,2,4,5	2	2	1	2	3	2	4	1	1	1	1	3	1	11	3	2	1	50	2	3	0	1	1	0	0	0	0	1
1965	2	2	13	2	2	1	4,5	2	2	3	3	3	2	4	2	1	0	1	3	2	9	3	2	1	48	1	3	0	1	1	0	0	0	0	1
1963	2	2	13	2	1	1	1,2,5	1	2	1	2	3	4	4	1	1	1	1	2	2	11	3	2	1	50	2	3	0	1	0	0	0	0	0	1
1969	2	2	14	2	1	1	4	3	2	3	2	2	1	1	1	1	1	1	3	1	5	2	1	0	44	1	2	1	0	0	0	0	0	0	1
1969	2	3	14	1	2	1	1	1	2	3	2	3	2	2	1	1	1	1	1	2	6	2	2	1	44	1	3	0	1	1	0	0	1	0	0
1965	2	2	12	2	2	1	2	2	2	3	2	3	4	4	1	1	1	1	3	2	12	3	2	1	48	1	3	0	1	1	0	0	0	0	1
1970	2	4	13	2	2	1	4	1	2	3	3	3	2	3	1	1	1	1	3	1	7	2	2	1	43	1	2	1	0	1	0	0	0	1	0
1968	2	2	12	2	1	1	1,2,3,4,5	2	2	1	2	3	1	5	1	1	0	1	3	1	11	3	2	1	45	1	3	0	1	0	0	0	0	0	1
1960	2	4	12	2	2	1	2,3,4,5	1	2	3	3	2	2	1	2	2	1	1	3	1	5	2	1	0	53	2	2	1	0	1	0	0	0	1	0
1972	2	2	11	2	1	1	4,5	3	2	3	3	3	2	3	2	2	0	0	2	2	6	2	2	1	41	1	2	1	0	0	0	0	0	0	1
1972	2	2	14	1	1	1	1	3	2	1	3	3	1	3	2	2	0	0	3	2	7	2	2	1	41	1	3	0	1	0	0	0	0	0	1
1971	2	2	14	2	1	1	1	1	3	3	1	3	2	2	2	2	0	0	2	2	4	1	2	1	42	1	2	1	0	0	0	0	0	0	1
1958	2	2	12	2	2	1	4,5	3	2	3	3	1	1	1	2	2	1	1	2	2	3	2	1	0	55	2	3	0	1	1	0	0	0	0	1
1955	2	2	16	2	2	1	2	2	2	3	1	3	3	3	2	2	1	1	2	2	8	2	2	1	58	2	3	0	1	1	0	0	0	0	1
1969	2	2	11	2	3	1	1,2,3,4,5	2	2	1	2	1	1	5	1	1	1	1	3	1	11	3	1	0	44	1	2	1	0	0	1	0	0	0	1
1971	2	2	11	1	2	1	1,2,3,4,5	1	2	3	3	3	2	2	2	1	1	1	3	2	6	2	2	1	42	1	3	0	1	1	0	0	0	0	1
1972	2	3	15	2	2	1	1,2,3,4,5	2	2	1	2	3	4	5	1	2	0	0	3	2	14	4	2	1	41	1	2	1	0	1	0	0	1	0	0
1964	2	2	14	2	2	1	2	2	2	1	2	3	3	5	1	1	1	1	3	1	13	4	2	1	49	1	3	0	1	1	0	0	0	0	1
1959	2	4	16	2	2	1	3,4,5	3	3	3	3	3	1	3	1	1	1	1	3	1	5	2	2	1	54	2	3	0	1	1	0	0	0	1	0
1967	2	2	12	2	2	1	2	1	2	1	3	3	1	1	1	1	1	1	3	1	5	2	2	1	46	1	3	0	1	1	0	0	0	0	1
1962	2	2	13	2	2	1	1	3	3	3	3	3	1	1	1	1	1	1	3	1	3	2	2	1	51	2	2	1	0	1	0	0	0	0	1
1964	2	2	16	1	1	1	1,2,3,4,5	3	3	3	3	2	1	1	1	1	1	1	3	1	3	2	1	0	49	1	2	1	0	0	0	0	0	0	1
1964	2	2	12	1	2	1	1	1	3	3	3	3	2	5	1	1	1	1	3	1	8	2	2	1	49	1	2	1	0	1	0	0	0	0	1
1969	2	2	12	2	2	1	4,5	2	2	1	2	3	5	5	1	1	1	1	3	2	15	4	2	1	44	1	3	0	1	1	0	0	0	0	1
1960	2	2	16	2	1	1	3,4,5	3	3	3	1	3	2	1	1	2	1	1	2	2	3	2	2	1	53	2	3	0	1	0	0	0	0	0	1
1958	2	2	12	2	2	1	1,2	2	2	1	2	2	1	4	2	2	0	0	4	2	9	3	1	0	55	2	2	1	0	1	0	0	0	0	1
1970	2	2	14	2	2	1	4	3	2	3	2	3	2	3	1	1	0	1	3	1	8	2	2	1	43	1	3	0	1	1	0	0	0	0	1
1971	2	2	13	2	1	1	2	2	2	1	2	3	5	5	1	2	0	0	1	1	14	4	2	1	42	1	3	0	1	0	0	0	0	0	1
1972	2	2	13	1	2	1	1	2	2	2	2	3	2	1	1	2	1	1	1	2	6	2	2	1	41	1	2	1	0	1	0	0	0	0	1
1972	2	2	14	2	2	1	2,5	1	2	2	2	3	4	3	2	1	0	1	3	2	10	3	2	1	41	1	2	1	0	1	0	0	0	0	1
1955	2	2	13	1	2	1	4	2	3	3	2	3	2	1	1	1	1	1	3	1	6	2	2	1	58	2	3	0	1	1	0	0	0	0	1
1967	2	2	12	2	2	1	4	3	2	3	3	3	1	2	2	2	0	0	3	2	5	2	2	1	46	1	3	0	1	1	0	0	0	0	1
1965	2	2	14	2	2	1	1,2,4,5	2	2	1	1	3	1	2	1	2	1	1	1	1	6	2	2	1	48	1	2	1	0	1	0	0	0	0	1
1972	2	1	14	2	2	1	5	2	2	1	2	3	1	5	1	2	1	1	3	1	11	3	2	1	41	1	2	1	0	1	0	1	0	0	0
1970	2	1	16	2	2	1	4	3	3	1	2	2	1	1	2	2	0	0	4	1	4	1	1	0	43	1	2	1	0	1	0	1	0	0	0
1960	2	2	11	1	1	1	1	2	2	3	2	3	5	5	1	1	1	1	3	1	14	4	2	1	53	2	3	0	1	0	0	0	0	0	1
1969	2	2	14	2	1	1	5	1	2	1	2	2	1	1	2	2	0	0	1	1	5	2	1	0	44	1	2	1	0	0	0	0	0	0	1
1966	2	2	14	1	3	1	3,4,5	1	2	1	3	2	2	2	2	2	0	0	2	1	6	2	1	0	47	1	3	0	1	0	1	0	0	0	1
1968	2	2	14	2	2	1	4,5	2	2	3	3	2	2	1	2	2	1	1	3	2	6	2	1	0	45	1	3	0	1	1	0	0	0	0	1
1961	2	2	12	2	1	1	1	1	2	1	2	1	1	2	1	2	1	1	2	1	6	2	1	0	52	2	2	1	0	0	0	0	0	0	1
1968	2	2	16	2	2	1	1,2,4,5	1	2	2	2	3	1	2	2	2	0	0	1	2	5	2	2	1	45	1	3	0	1	1	0	0	0	0	1
1965	2	2	11	2	2	1	2	1	2	3	1	2	3	1	1	1	1	1	3	1	6	2	1	0	48	1	3	0	1	1	0	0	0	0	1
1963	2	2	12	2	2	1	1	2	2	1	2	3	2	4	2	2	0	0	3	1	11	3	2	1	50	2	3	0	1	1	0	0	0	0	1
1972	2	2	13	2	1	1	2,3,4,5	2	2	3	1	3	5	4	1	1	0	1	3	1	12	3	2	1	41	1	2	1	0	0	0	0	0	0	1
1970	2	2	15	2	1	1	1,2,3,4,5	2	2	3	1	3	5	4	2	1	0	1	1	1	11	3	2	1	43	1	2	1	0	0	0	0	0	0	1
1971	2	2	12	2	3	1	1,4	1	2	3	3	3	3	5	2	2	0	0	1	1	9	3	2	1	42	1	3	0	1	0	1	0	0	0	1
1971	2	2	12	2	1	1	4	1	2	1	1	3	2	3	1	1	0	1	3	1	8	2	2	1	42	1	2	1	0	0	0	0	0	0	1
1971	2	2	15	1	1	1	1	1	2	1	2	3	3	5	2	2	0	0	3	1	12	3	2	1	42	1	3	0	1	0	0	0	0	0	1
1972	2	2	15	2	2	1	2,4	1	3	3	3	3	1	1	2	1	0	1	3	1	3	2	2	1	41	1	2	1	0	1	0	0	0	0	1
1963	2	2	13	2	2	1	4	2	2	3	2	2	1	1	1	2	0	0	2	2	5	2	1	0	50	2	3	0	1	1	0	0	0	0	1
1968	2	2	14	2	2	1	2,3,4,5	2	2	1	2	3	5	2	1	1	1	1	3	1	12	3	2	1	45	1	2	1	0	1	0	0	0	0	1
1968	2	2	12	1	2	1	2	2	2	1	1	3	4	3	2	1	0	1	1	1	10	3	2	1	45	1	3	0	1	1	0	0	0	0	1
1971	2	2	12	2	3	1	2,4,5	2	2	3	1	3	2	2	2	2	0	0	3	2	7	2	2	1	42	1	3	0	1	0	1	0	0	0	1
1972	2	2	14	2	2	1	3,4	3	3	3	3	3	1	2	2	2	0	0	4	2	3	2	2	1	41	1	2	1	0	1	0	0	0	0	1
1967	2	2	13	2	2	1	1,4	1	3	3	1	2	1	1	2	2	0	0	4	2	2	1	1	0	46	1	2	1	0	1	0	0	0	0	1
1968	2	2	14	2	1	1	4	3	3	3	3	3	1	1	2	2	0	0	4	2	2	1	2	1	45	1	2	1	0	0	0	0	0	0	1
1970	2	2	15	2	2	1	2	2	2	2	1	2	2	2	1	1	0	1	2	1	6	2	1	0	43	1	2	1	0	1	0	0	0	0	1
1971	2	2	13	2	2	1	1,4	2	2	3	3	3	2	4	1	2	0	0	1	1	8	2	2	1	42	1	3	0	1	1	0	0	0	0	1
1973	2	2	12	2	1	1	1	3	2	3	3	3	1	1	2	2	0	0	4	1	3	2	2	1	40	1	1	0	0	0	0	0	0	0	1
1965	2	2	13	2	2	1	4	1	2	1	1	3	3	5	1	1	1	1	3	1	11	3	2	1	48	1	2	1	0	1	0	0	0	0	1
1972	2	2	14	2	1	1	4	1	3	3	1	3	1	1	2	2	0	0	1	2	2	1	2	1	41	1	3	0	1	0	0	0	0	0	1
1965	2	2	12	2	2	1	4	3	2	3	3	3	2	2	2	2	0	0	2	2	5	2	2	1	48	1	3	0	1	1	0	0	0	0	1
1965	2	1	13	2	2	1	1,2,3,4,5	2	2	2	3	3	1	4	1	1	0	1	2	1	7	2	2	1	48	1	3	0	1	1	0	1	0	0	0
1969	2	2	18	2	1	2		3	3	3	3	1	#NULL!	#NULL!	2	2	0	0	4	2	0	1	1	0	44	1	3	0	1	0	0	0	0	0	1
1971	2	2	12	2	2	1	5	3	2	3	3	3	2	2	1	2	0	0	1	2	8	2	2	1	42	1	3	0	1	1	0	0	0	0	1
1969	2	2	14	2	2	1	4	1	2	3	3	3	1	1	2	2	0	0	1	2	3	2	2	1	44	1	2	1	0	1	0	0	0	0	1
1968	2	2	12	2	2	1	2,4	1	2	3	2	3	2	2	1	2	0	0	1	2	5	2	2	1	45	1	3	0	1	1	0	0	0	0	1
1972	2	2	14	2	2	1	1,3,4	3	3	3	1	2	1	1	1	1	0	1	2	1	4	1	1	0	41	1	3	0	1	1	0	0	0	0	1
1966	2	2	14	2	1	1	4	3	3	3	3	3	2	1	2	2	0	0	4	2	3	2	2	1	47	1	3	0	1	0	0	0	0	0	1
1960	2	2	13	2	2	1	1,2,4,5	1	2	3	2	3	3	5	1	2	1	1	3	2	11	3	2	1	53	2	3	0	1	1	0	0	0	0	1
1966	2	2	11	1	2	1	1	3	3	3	3	3	1	1	2	2	0	0	4	2	2	1	2	1	47	1	2	1	0	1	0	0	0	0	1
1969	2	2	12	2	1	1	2,4	3	2	2	2	3	1	1	2	2	0	0	4	2	4	1	2	1	44	1	2	1	0	0	0	0	0	0	1
1973	2	1	15	2	2	1	1	2	2	1	2	3	1	1	2	2	0	0	1	2	6	2	2	1	40	1	2	1	0	1	0	1	0	0	0
1967	2	2	14	2	2	1	4,5	1	2	1	3	3	1	2	2	2	0	0	2	1	5	2	2	1	46	1	3	0	1	1	0	0	0	0	1
